# Supplementary material for: Hemophagocytic Lymphohistiocytosis Associated with Synergistic Defects of AP3B1 and ATM Genes: A Case Report and Literature Review
Source: J Clin Med. 2022 Dec 22;12(1):95. doi: 10.3390/jcm12010095 (PMC9821123; doi:10.3390/jcm12010095)
Supplement: Supplementary file 1 [file jcm-12-00095-s001.zip]

Archive with 76 entries (76 files):
- Additional files/.DS_Store
- Additional files/primer/.DS_Store
- Additional files/primer/AP3B1 and ATM gene Primer.docx
- Additional files/Sanger_sequencing_results/.DS_Store
- Additional files/Sanger_sequencing_results/Sanger_sequencing_SNP_AP3B1_gene/.DS_Store
- Additional files/Sanger_sequencing_results/Sanger_sequencing_SNP_AP3B1_gene/AP3B1_SNPpos_SNPID_SNPseq_image.xls
- Additional files/Sanger_sequencing_results/Sanger_sequencing_SNP_AP3B1_gene/sequencing results/PXB_rs764100439_C4996.P78799.W204150202.ab1
- Additional files/Sanger_sequencing_results/Sanger_sequencing_SNP_AP3B1_gene/sequencing results/PXB_rs764100439_C4996.P78799.W204150202.seq
- Additional files/Sanger_sequencing_results/Sanger_sequencing_SNP_AP3B1_gene/sequencing results/PXB_rs764100439_C4996.P78800.W204150203.ab1
- Additional files/Sanger_sequencing_results/Sanger_sequencing_SNP_AP3B1_gene/sequencing results/PXB_rs764100439_C4996.P78800.W204150203.seq
- Additional files/Sanger_sequencing_results/Sanger_sequencing_SNP_AP3B1_gene/sequencing results/PYH_rs764100439_C4996.P78799.W204150198.ab1
- Additional files/Sanger_sequencing_results/Sanger_sequencing_SNP_AP3B1_gene/sequencing results/PYH_rs764100439_C4996.P78799.W204150198.seq
- Additional files/Sanger_sequencing_results/Sanger_sequencing_SNP_AP3B1_gene/sequencing results/PYH_rs764100439_C4996.P78800.W204150199.ab1
- Additional files/Sanger_sequencing_results/Sanger_sequencing_SNP_AP3B1_gene/sequencing results/PYH_rs764100439_C4996.P78800.W204150199.seq
- Additional files/Sanger_sequencing_results/Sanger_sequencing_SNP_AP3B1_gene/sequencing results/YMY_rs764100439_C4996.P78799.W204150204.ab1
- Additional files/Sanger_sequencing_results/Sanger_sequencing_SNP_AP3B1_gene/sequencing results/YMY_rs764100439_C4996.P78799.W204150204.seq
- Additional files/Sanger_sequencing_results/Sanger_sequencing_SNP_AP3B1_gene/sequencing results/YMY_rs764100439_C4996.P78800.W204150205.ab1
- Additional files/Sanger_sequencing_results/Sanger_sequencing_SNP_AP3B1_gene/sequencing results/YMY_rs764100439_C4996.P78800.W204150205.seq
- Additional files/Sanger_sequencing_results/Sanger_sequencing_SNP_ATM _gene/.~SNPC4996-1.xls
- Additional files/Sanger_sequencing_results/Sanger_sequencing_SNP_ATM _gene/.DS_Store
- Additional files/Sanger_sequencing_results/Sanger_sequencing_SNP_ATM _gene/ATM_SNPpos_SNPID_SNPseq_image.xls
- Additional files/Sanger_sequencing_results/Sanger_sequencing_SNP_ATM _gene/sequencing results/PXB_ATM_C4996-1.P81519.P205250890.ab1
- Additional files/Sanger_sequencing_results/Sanger_sequencing_SNP_ATM _gene/sequencing results/PXB_ATM_C4996-1.P81519.P205250890.seq
- Additional files/Sanger_sequencing_results/Sanger_sequencing_SNP_ATM _gene/sequencing results/PXB_ATM_C4996-1.P81520.P205250891.ab1
- Additional files/Sanger_sequencing_results/Sanger_sequencing_SNP_ATM _gene/sequencing results/PXB_ATM_C4996-1.P81520.P205250891.seq
- Additional files/Sanger_sequencing_results/Sanger_sequencing_SNP_ATM _gene/sequencing results/PYH_ATM_C4996-1.P81519.P205250888.ab1
- Additional files/Sanger_sequencing_results/Sanger_sequencing_SNP_ATM _gene/sequencing results/PYH_ATM_C4996-1.P81519.P205250888.seq
- Additional files/Sanger_sequencing_results/Sanger_sequencing_SNP_ATM _gene/sequencing results/PYH_ATM_C4996-1.P81520.P205250889.ab1
- Additional files/Sanger_sequencing_results/Sanger_sequencing_SNP_ATM _gene/sequencing results/PYH_ATM_C4996-1.P81520.P205250889.seq
- Additional files/Sanger_sequencing_results/Sanger_sequencing_SNP_ATM _gene/sequencing results/YMY_ATM_C4996-1.P81519.P205250892.ab1
- Additional files/Sanger_sequencing_results/Sanger_sequencing_SNP_ATM _gene/sequencing results/YMY_ATM_C4996-1.P81519.P205250892.seq
- Additional files/Sanger_sequencing_results/Sanger_sequencing_SNP_ATM _gene/sequencing results/YMY_ATM_C4996-1.P81520.P205250893.ab1
- Additional files/Sanger_sequencing_results/Sanger_sequencing_SNP_ATM _gene/sequencing results/YMY_ATM_C4996-1.P81520.P205250893.seq
- Additional files/TA_clone/.DS_Store
- Additional files/TA_clone/sequencing results/Father_DXB-1_M13F-47_TSS20221009-027-01239_A06.ab1
- Additional files/TA_clone/sequencing results/Father_DXB-1_M13F-47_TSS20221009-027-01239_A06.seq
- Additional files/TA_clone/sequencing results/Father_DXB-2_M13F-47_TSS20221009-027-01239_B06.ab1
- Additional files/TA_clone/sequencing results/Father_DXB-2_M13F-47_TSS20221009-027-01239_B06.seq
- Additional files/TA_clone/sequencing results/Father_DXB-3_M13F-47_TSS20221009-027-01239_B02.ab1
- Additional files/TA_clone/sequencing results/Father_DXB-3_M13F-47_TSS20221009-027-01239_B02.seq
- Additional files/TA_clone/sequencing results/Father_DXB-4_M13F-47_TSS20221009-027-01239_D06.ab1
- Additional files/TA_clone/sequencing results/Father_DXB-4_M13F-47_TSS20221009-027-01239_D06.seq
- Additional files/TA_clone/sequencing results/Father_DXB-5_M13F-47_TSS20221009-027-01239_E06.ab1
- Additional files/TA_clone/sequencing results/Father_DXB-5_M13F-47_TSS20221009-027-01239_E06.seq
- Additional files/TA_clone/sequencing results/Father_DXB-6_M13F-47_TSS20221009-027-01239_C02.ab1
- Additional files/TA_clone/sequencing results/Father_DXB-6_M13F-47_TSS20221009-027-01239_C02.seq
- Additional files/TA_clone/sequencing results/Mother_YMY-1_M13F-47_TSS20221009-027-01239_A04.ab1
- Additional files/TA_clone/sequencing results/Mother_YMY-1_M13F-47_TSS20221009-027-01239_A04.seq
- Additional files/TA_clone/sequencing results/Mother_YMY-2_M13F-47_TSS20221009-027-01239_C01.ab1
- Additional files/TA_clone/sequencing results/Mother_YMY-2_M13F-47_TSS20221009-027-01239_C01.seq
- Additional files/TA_clone/sequencing results/Mother_YMY-3_M13F-47_TSS20221009-027-01239_C04.ab1
- Additional files/TA_clone/sequencing results/Mother_YMY-3_M13F-47_TSS20221009-027-01239_C04.seq
- Additional files/TA_clone/sequencing results/Mother_YMY-4_M13F-47_TSS20221009-027-01239_D04.ab1
- Additional files/TA_clone/sequencing results/Mother_YMY-4_M13F-47_TSS20221009-027-01239_D04.seq
- Additional files/TA_clone/sequencing results/Mother_YMY-5_M13F-47_TSS20221009-027-01239_D01.ab1
- Additional files/TA_clone/sequencing results/Mother_YMY-5_M13F-47_TSS20221009-027-01239_D01.seq
- Additional files/TA_clone/sequencing results/Mother_YMY-7_M13F-47_TSS20221009-027-01239-02_C12.ab1
- Additional files/TA_clone/sequencing results/Mother_YMY-7_M13F-47_TSS20221009-027-01239-02_C12.seq
- Additional files/TA_clone/sequencing results/Patient_PYH-1_M13F-47_TSS20221009-027-01432_H07.ab1
- Additional files/TA_clone/sequencing results/Patient_PYH-1_M13F-47_TSS20221009-027-01432_H07.seq
- Additional files/TA_clone/sequencing results/Patient_PYH-2_M13F-47_TSS20221009-027-01432_A08.ab1
- Additional files/TA_clone/sequencing results/Patient_PYH-2_M13F-47_TSS20221009-027-01432_A08.seq
- Additional files/TA_clone/sequencing results/Patient_PYH-3_M13F-47_TSS20221009-027-01432_B08.ab1
- Additional files/TA_clone/sequencing results/Patient_PYH-3_M13F-47_TSS20221009-027-01432_B08.seq
- Additional files/TA_clone/sequencing results/Patient_PYH-4_M13F-47_TSS20221009-027-01432_C08.ab1
- Additional files/TA_clone/sequencing results/Patient_PYH-4_M13F-47_TSS20221009-027-01432_C08.seq
- Additional files/TA_clone/sequencing results/Patient_PYH-5_M13F-47_TSS20221009-027-01432_D08.ab1
- Additional files/TA_clone/sequencing results/Patient_PYH-5_M13F-47_TSS20221009-027-01432_D08.seq
- Additional files/TA_clone/sequencing results/Patient_PYH-6_M13F-47_TSS20221009-027-01432_E08.ab1
- Additional files/TA_clone/sequencing results/Patient_PYH-6_M13F-47_TSS20221009-027-01432_E08.seq
- Additional files/whole-exome sequencing (WES)/Father_RA202201190208.3.Adapter-AH05_B19_Q70.hg19_multianno.database.xls
- Additional files/whole-exome sequencing (WES)/Mother_ RA202201190211.3.Adapter-AG05_B19_Q70.hg19_multianno.database.xls
- Additional files/whole-exome sequencing (WES)/patient_RA202201190204.3.Adapter-AA06_B19_Q70.hg19_multianno.database.xls
- supplementary figure S1.jpg
- supplementary figure S2.jpg
- supplementary figure S3.jpg
