# Supplementary material for: Hemophagocytic Lymphohistiocytosis Associated with Synergistic Defects of AP3B1 and ATM Genes: A Case Report and Literature Review
Source: J Clin Med. 2022 Dec 22;12(1):95. doi: 10.3390/jcm12010095 (PMC9821123; doi:10.3390/jcm12010095)
Supplement: Supplementary file 1 [file jcm-12-00095-s001.zip › Additional files/Sanger_sequencing_results/Sanger_sequencing_SNP_AP3B1_gene/AP3B1_SNPpos_SNPID_SNPseq_image.xls]

## Sheet: Sheet1
FileName	SampleName	Name	Result	AnalysisResult	SnpPos	SNP-ID	SNPSeq	F/R	Image
C4996	PXB	Father	SNP	A/G	134	RS764100439	CTGGGCTGTA[G/-]AGCCTTCCTT	F
C4996	PXB	Father	SNP	C/T	189	RS764100439	AAGGAAGGCT[C]TACAGCCCAG	R
C4996	PYH	patient	SNP	A/G	131	RS764100439	CTGGGCTGTA[G/-]AGCCTTCCTT	F
C4996	PYH	patient	SNP	C/T	191	RS764100439	AAGGAAGGCT[C]TACAGCCCAG	R
C4996	YMY	Mother	OK	G/G	135	RS764100439	CTGGGCTGTA[G/-]AGCCTTCCTT	F
C4996	YMY	Mother	OK	C/C	190	RS764100439	AAGGAAGGCT[C]TACAGCCCAG	R
