# Supplementary material for: Hemophagocytic Lymphohistiocytosis Associated with Synergistic Defects of AP3B1 and ATM Genes: A Case Report and Literature Review
Source: J Clin Med. 2022 Dec 22;12(1):95. doi: 10.3390/jcm12010095 (PMC9821123; doi:10.3390/jcm12010095)
Supplement: Supplementary file 1 [file jcm-12-00095-s001.zip › Additional files/Sanger_sequencing_results/Sanger_sequencing_SNP_ATM _gene/ATM_SNPpos_SNPID_SNPseq_image.xls]

## Sheet: Sheet1
FileName	SampleName	Name	Result	AnalysisResult	SnpPos	SNP-ID	SNPSeq	F/R	Image
C4996-1	PXB	Father	OK	G/G	192	ATM	ATTTCGCTTA[G]CAGGAGGTGT	F
C4996-1	PXB	Father	OK	C/C	38	ATM	ACACCTCCTG[C]TAAGCGAAAT	R
C4996-1	PYH	Patient	SNP	T/G	187	ATM	ATTTCGCTTA[G]CAGGAGGTGT	F
C4996-1	PYH	Patient	SNP	A/C	35	ATM	ACACCTCCTG[C]TAAGCGAAAT	R
C4996-1	YMY	Mother	SNP	T/G	189	ATM	ATTTCGCTTA[G]CAGGAGGTGT	F
C4996-1	YMY	Mother	SNP	A/C	36	ATM	ACACCTCCTG[C]TAAGCGAAAT	R
