# Supplementary material for: Hemophagocytic Lymphohistiocytosis Associated with Synergistic Defects of AP3B1 and ATM Genes: A Case Report and Literature Review
Source: J Clin Med. 2022 Dec 22;12(1):95. doi: 10.3390/jcm12010095 (PMC9821123; doi:10.3390/jcm12010095)
Supplement: Supplementary file 1 [file jcm-12-00095-s001.zip › Additional files/Sanger_sequencing_results/Sanger_sequencing_SNP_ATM _gene/sequencing results/PXB_ATM_C4996-1.P81520.P205250891.seq]

AGGACATTCTTTTATTTTTGGTAATTTACACCTCCTGCTAAGCGAAATTCTGCTTTAAATGACTGTATAGTCACCAGATTTCCATATTCTCCTGTGTGGTCCACCTAATAAAAGTATAAACATGATTGATAATAGGTCAGATACACTATTTGCACTTAAAGAAAAATACATTATAAATGGCAATTTTAATATTAAACAGAGAAACAAATGACGATGTGATAGTGGTTAAGAACTACAACTTTAGGCCGGGTGTGA
